# Supplementary material for: Sodium Butyrate Ameliorated Bile Acid Metabolism in Diabetes Mellitus by PI3K/AKT Signaling Pathway via the Gut–Liver Axis
Source: Curr Issues Mol Biol. 2025 Sep 9;47(9):732. doi: 10.3390/cimb47090732 (PMC12468112; doi:10.3390/cimb47090732)
Supplement: Supplementary file 1 [file cimb-47-00732-s001.zip]

Archive with 1 entries (1 files):
- cimb-3821613-supplementary.pdf
